# Supplementary material for: A test for clinal variation in Artemisia californica and associated arthropod responses to nitrogen addition
Source: PLoS One. 2018 Feb 1;13(2):e0191997. doi: 10.1371/journal.pone.0191997 (PMC5794083; doi:10.1371/journal.pone.0191997)
Supplement: S1 Dataset — (XLSX) [file pone.0191997.s003.xlsx]

## Sheet: Plant Traits Data
Unique_ID	Plot	Space	Site	Treat	Biomass_Apr2011	avg_pwc	avg_sla	cperc	nperc	c_n
1_1_SD	1	1	SD	N	7.44	0.689027	138.37	43.7392	1.69983	25.7315
1_2_GG	1	2	GG	N	26.04	0.613195	122.342	44.9268	1.43728	31.2583
1_3_SM	1	3	SM	N	18.6	0.65601	122.025	45.0683	1.37569	32.7606
1_4_CAM	1	4	CAM	N	29.76	0.667051	118.68	46.0586	1.51071	30.488
1_5_SC	1	5	SC	N	29.76	0.623437	117.998	47.1385	1.82856	25.7791
2_1_GG	2	1	GG	C	22.32	0.63558	141.886	44.537	1.5616	28.5201
2_2_CAM	2	2	CAM	C	26.04	0.591832	106.159	44.9409	1.3241	33.9407
2_3_SM	2	3	SM	C	14.88	0.622884	128.555	44.8429	1.58251	28.3365
2_4_SC	2	4	SC	C	11.16	0.686781	191.455	44.9663	1.68018	26.7629
2_5_SD	2	5	SD	C	22.32	0.596269	107.958	44.3459	1.25902	35.2225
3_1_SM	3	1	SM	C	14.88	0.670863	156.093	44.8516	1.8264	24.5574
3_2_SD	3	2	SD	C	27.9	0.649605	129.43	45.1187	1.57727	28.6056
3_3_SD	3	3	SD	C	31.62	0.645991	140.325	44.3542	1.80472	24.5767
3_4_CAM	3	4	CAM	C	27.9	0.635013	129.018	44.7788	1.50633	29.727
3_5_SC	3	5	SC	C	6.27	0.608434	161.681	44.8927	2.0941	21.4377
4_1_SD	4	1	SD	N	53.94	0.625669	110.805	43.8157	1.2202	35.9087
4_2_SM	4	2	SM	N	7.44	0.652999	131.284	44.0155	1.71437	25.6744
4_3_SC	4	3	SC	N	26.04	0.654792	131.335	46.4849	1.94203	23.9362
4_4_SD	4	4	SD	N	26.04	0.72506	149.8	44.3447	1.85565	23.8971
4_5_CAM	4	5	CAM	N	18.6	0.645469	133.579	45.1811	1.77089	25.5132
5_1_SM	5	1	SM	C	3.135
5_2_CAM	5	2	CAM	C	16.74	0.638356	147.594	44.8002	1.6548	27.0729
5_3_SC	5	3	SC	C	3.72	0.644642	156.774	45.0844	1.59585	28.251
5_4_SD	5	4	SD	C	11.16	0.711366	130.756	45.6021	1.42155	32.0793
5_5_GG	5	5	GG	C	11.16	0.6373	152.68	45.281	1.70368	26.5784
6_1_CAM	6	1	CAM	N	26.04	0.636575	121.846	44.8512	1.50898	29.7228
6_2_SM	6	2	SM	N	26.04	0.653099	121.457	44.5426	1.70722	26.0907
6_3_SC	6	3	SC	N	29.76	0.655399	120.4	43.8807	1.42122	30.8754
6_4_GG	6	4	GG	N	7.44	0.658183	154.331	45.3367	1.4713	30.8141
6_5_SD	6	5	SD	N	18.6	0.66371	121.379	44.8987	1.58497	28.3279
7_1_GG	7	1	GG	C	20.46	0.542145	131.438	45.4498	1.63264	27.8381
7_2_CAM	7	2	CAM	C	3.72	0.647807	131.496	44.5123	1.35334	32.8907
7_3_SD	7	3	SD	C	29.76	0.675104	125.205	44.9558	1.29963	34.5913
7_4_SC	7	4	SC	C	29.76	0.669847	151.539	45.6657	1.59302	28.6661
7_5_SM	7	5	SM	C	6.27
8_1_SC	8	1	SC	N	7.44	0.669847	140.35	40.642	1.18551	34.2824
8_2_GG	8	2	GG	N	18.6	0.62353	115.813	45.1315	1.15837	38.9612
8_3_SM	8	3	SM	N	40.92	0.683402	171.189	45.1413	1.52328	29.6343
8_4_CAM	8	4	CAM	N	3.72	0.761969	245.324	43.972	1.51732	28.98
8_5_SD	8	5	SD	N	22.32	0.687006	136.246	45.0787	1.50632	29.9263
9_1_SC	9	1	SC	C	3.72	0.688485	28.762	45.0584	2.15104	20.9473
9_2_SD	9	2	SD	C	22.32	0.573987	14.7773	45.3656	1.31666	34.455
9_3_SM	9	3	SM	C	18.6	0.640431	18.0735	45.3813	1.51551	29.9446
9_4_CAM	9	4	CAM	C	3.72	0.614734	23.9837	45.5335	1.69441	26.8727
9_5_GG	9	5	GG	C	12.54	0.670125	21.9358	45.6009	1.90072	23.9914
10_1_GG	10	1	GG	N	20.46	0.645407	18.3171	45.3975	1.73022	26.2381
10_2_CAM	10	2	CAM	N	13.02	0.550006	21.8512	45.1629	2.96621	15.2258
10_3_SC	10	3	SC	N	40.92	0.663243	17.5185	44.8529	1.85547	24.1733
10_4_SM	10	4	SM	N	18.6	0.688042	21.309	43.4545	1.56663	27.7376
10_5_SD	10	5	SD	N	13.02	0.617311	16.942	44.6872	1.38188	32.3378
11_1_SM	11	1	SM	N	16.74	0.704662	28.9098	44.3939	1.39086	31.9183
11_2_SD	11	2	SD	N	22.32	0.704122	22.7109	44.6374	1.79399	24.8816
11_3_CAM	11	3	CAM	N	14.88	0.629046	17.7773	44.3239	1.67534	26.4566
11_4_SC	11	4	SC	N	14.88	0.635206	21.1556	45.1349	1.50614	29.9673
11_5_SM	11	5	SM	N	26.04	0.673114	21.4705	43.3998	1.64109	26.4457
12_1_SC	12	1	SC	C	11.16	0.670046	22.9429	44.913	1.67863	26.7557
12_2_SD	12	2	SD	C	18.6	0.54831	15.252	44.1037	1.33505	33.0352
12_3_CAM	12	3	CAM	C	3.72	0.669284	63.3926	44.6107	1.62001	27.5373
12_4_SD	12	4	SD	C	22.32	0.569164	16.7211	44.8489	1.72299	26.0297
12_5_SM	12	5	SM	C	18.6	0.670539	24.5912	44.7086	1.4172	31.5471
13_1_SD	13	1	SD	C	20.46	0.528318	16.6932	44.7882	1.35878	32.962
13_2_SD	13	2	SD	C	33.48	0.650504	18.3405	42.8787	1.28653	33.329
13_3_CAM	13	3	CAM	C	31.62	0.643706	18.4059	43.5945	1.37633	31.6746
13_4_SM	13	4	SM	C	29.76	0.676715	20.7586	44.939	1.5885	28.2902
13_5_SC	13	5	SC	C	18.81
14_1_CAM	14	1	CAM	N	53.94	0.656754	15.5421	44.1868	1.61983	27.2787
14_2_SM	14	2	SM	N	24.18	0.621924	17.4841	44.3185	1.34305	32.9985
14_3_SM	14	3	SM	N	29.76	0.661191	20.814	44.4063	1.65754	26.7904
14_4_SC	14	4	SC	N	29.76	0.664564	19.0292	44.2676	1.5798	28.0211
14_5_SD	14	5	SD	N	27.9	0.669836	18.6564	47.8532	1.46954	32.5634
15_1_SD	15	1	SD	C	24.18	0.576799	16.1296	43.8064	1.12233	39.0317
15_2_CAM	15	2	CAM	C	11.16	0.647749	22.8416	45.2499	1.59293	28.4067
15_3_GG	15	3	GG	C	12.54
15_4_SM	15	4	SM	C	7.44	0.635651	20.1934	43.6	1.5	28.135
15_5_SC	15	5	SC	C	3.135

## Sheet: Arthropod Data Raw
						To the right are morphospecies IDs, specimens and descriptions are maintained in the Kailen Mooney laboratory at UC, Irvine.				Morphospecies:	ACA01	ACA02	ACA03	ACA05	ACA06	ACA07	ARA01	ARA03	ARA04	ARA07	ARA08	ARA11	ARA15	ARA16	ARA19	ARA20	ARA24	ARA25	ARA26	ARA27	ARA30	ARA31	ARA32	ARA33	ARA34	ARA36	ARA37	ARA38	ARA39	ARA40	ARA41	ARA47	ARA48	ARA49	ARA50	COL01	COL02	COL03	COL04
Unique_ID	Plot	Space	Site	Genotype	Block	Treat	Sample_date	Vacuum_Time	2May12_Biomass	Plant_material_g	ACA01	ACA02	ACA03	ACA05	ACA06	ACA07	ARA01	ARA03	ARA04	ARA07	ARA08	ARA11	ARA15	ARA16	ARA19	ARA20	ARA24	ARA25	ARA26	ARA27	ARA30	ARA31	ARA32	ARA33	ARA34	ARA36	ARA37	ARA38	ARA39	ARA40	ARA41	ARA47	ARA48	ARA49	ARA50	COL01	COL02	COL03	COL04
1_1_SD9	1	1	SD	9	1	N	20120502	62	81.42	0.6064	0	0	0	0	0	0	0	0	0	0	0	0	0	0	0	0	0	0	0	0	0	0	0	0	0	0	0	0	0	0	0	0	0	0	0	0	0	0	0
1_2_GG6	1	2	GG	6	1	N	20120502	47	67.85	0.4573	0	0	0	0	0	0	0	0	0	1	0	0	0	0	0	0	0	0	0	0	0	0	0	0	0	0	0	0	0	0	0	0	0	0	0	0	0	0	0
1_3_SM8	1	3	SM	8	1	N	20120502	60	94.99	0.393	0	0	0	0	0	0	0	0	0	1	0	0	0	0	0	0	0	0	0	0	0	0	0	0	0	0	0	0	0	0	0	0	0	0	0	0	0	0	0
1_4_CAM16	1	4	CAM	16	1	N	20120502	74	162.84	0.5906	0	0	0	0	0	0	0	0	0	0	0	0	0	0	0	0	0	0	0	0	0	0	0	0	0	0	0	0	0	0	0	0	0	0	0	0	0	0	0
1_5_SC2	1	5	SC	2	1	N	20120502	46	54.28	0.5603	0	0	0	0	0	0	0	0	0	1	0	0	0	1	0	0	0	0	0	0	0	0	0	0	0	0	0	0	0	0	0	0	0	0	0	0	0	0	0
2_1_GG7	2	1	GG	7	1	C	20120502	50	54.28	0.5738	0	0	0	0	0	0	0	0	0	0	0	0	0	0	0	0	0	0	0	0	0	0	0	0	0	0	0	0	0	0	0	0	0	0	0	0	0	0	0
2_3_SM2	2	3	SM	2	1	C	20120502	49	40.71	0.4971	0	0	0	0	0	0	0	0	0	0	0	0	0	0	0	0	0	0	0	0	0	0	0	0	0	0	0	0	0	0	0	0	1	0	0	0	0	0	0
2_4_SC2	2	4	SC	2	1	C	20120502	29	40.71	0.1752	0	0	0	0	0	0	0	0	0	0	0	0	0	0	0	0	0	0	0	0	0	0	0	0	0	0	0	0	0	0	0	0	0	0	0	0	0	0	0
2_5_SD3	2	5	SD	3	1	C	20120502	72	122.13	0.3665	0	0	0	0	0	0	0	0	0	0	0	0	0	0	0	0	0	0	0	0	0	0	0	0	0	0	0	0	1	0	0	0	0	0	0	0	0	0	0
3_1_SM13	3	1	SM	13	2	C	20120502	78	108.56	0.4575	0	0	0	0	0	0	0	0	0	0	0	0	0	0	0	0	0	0	0	0	0	0	2	3	0	1	0	0	0	0	0	0	0	0	0	0	0	0	0
3_2_SD13	3	2	SD	13	2	C	20120502	97	217.12	0.6369	0	0	0	0	0	0	0	0	0	0	0	0	0	0	0	0	0	0	0	0	0	0	0	0	0	0	0	0	0	0	0	0	0	0	0	0	0	0	0
3_3_SD12	3	3	SD	12	2	C	20120502	107	162.84	1.2206	0	0	0	0	0	0	2	1	0	0	0	0	0	0	0	0	0	0	0	0	0	0	0	0	0	0	0	0	0	0	0	0	0	0	0	0	0	0	0
3_4_CAM2	3	4	CAM	2	2	C	20120502	120	189.98	0.8548	0	0	0	0	0	0	0	0	0	0	0	0	0	0	0	1	0	0	0	0	0	0	0	1	0	0	0	0	0	0	0	0	1	1	0	0	0	0	0
4_1_SD9	4	1	SD	9	2	N	20120502	87	312.11	1.8106	1	0	0	0	0	0	0	0	0	0	0	0	0	0	0	0	0	0	0	0	0	0	0	3	0	0	0	0	0	0	0	0	0	0	0	0	0	0	0
4_2_SM9	4	2	SM	9	2	N	20120502	63	54.28	0.1361	0	0	0	0	0	0	0	0	0	0	0	0	0	0	0	0	0	0	0	0	0	0	0	0	0	0	0	0	0	0	0	0	0	0	0	0	0	0	0
4_3_SC2	4	3	SC	2	2	N	20120502	65	108.56	1.1346	0	0	0	0	0	0	0	0	0	0	0	0	1	0	0	0	0	0	0	0	0	0	0	0	0	0	0	0	0	0	0	0	1	0	0	0	0	0	0
4_4_SD10	4	4	SD	10	2	N	20120502	75	162.84	0.6224	0	0	0	0	0	0	0	0	0	0	0	0	0	0	0	0	0	0	0	0	0	0	0	0	0	0	1	0	0	0	0	0	0	0	0	0	0	0	0
4_5_CAM2	4	5	CAM	2	2	N	20120502	77	176.41	1.1578	2	0	0	0	0	0	1	0	0	0	0	0	0	0	0	0	0	0	0	0	0	0	0	0	0	0	0	0	0	0	0	0	0	0	0	0	0	0	0
5_1_SM3	5	1	SM	3	3	C	20120502	24	13.57	4.919	0	0	0	0	0	0	0	0	0	0	0	0	0	0	0	0	0	0	0	0	0	0	0	0	0	0	0	0	0	0	0	0	0	0	0	0	0	0	0
5_2_CAM1	5	2	CAM	1	3	C	20120502	54	67.85	1.2423	0	0	0	0	0	0	0	0	0	0	0	3	0	0	0	0	0	0	0	0	0	0	0	1	0	0	0	0	0	0	0	0	0	0	0	0	0	0	0
5_3_SC1	5	3	SC	1	3	C	20120502	40	40.71		0	0	0	0	0	0	0	0	0	0	0	1	0	0	0	0	0	0	0	0	0	0	0	0	0	0	0	0	0	0	0	0	0	0	0	0	0	0	0
5_4_SD2	5	4	SD	2	3	C	20120502	58	81.42	0.5521	0	0	0	0	0	0	0	0	0	0	0	0	0	0	0	0	0	0	0	0	0	0	0	0	0	0	0	0	0	0	0	0	0	0	0	0	0	0	0
5_5_GG1	5	5	GG	1	3	C	20120502	62	94.99	0.4117	0	0	0	0	0	0	0	0	0	0	0	0	1	0	0	0	0	0	0	0	0	0	0	0	0	1	0	0	0	0	0	0	0	0	0	0	0	0	0
6_1_CAM11	6	1	CAM	11	3	N	20120502	80	122.13	0.5372	0	0	0	0	0	0	0	0	0	0	0	0	0	0	0	0	0	0	0	0	0	0	0	0	0	0	0	0	0	0	0	0	0	0	0	0	0	0	0
6_2_SM7	6	2	SM	7	3	N	20120502	50	81.42	0.6342	0	0	0	0	0	0	0	0	0	0	0	0	0	0	0	0	0	0	0	0	0	0	0	0	0	1	0	1	0	0	0	0	0	0	0	0	0	0	0
6_3_SC2	6	3	SC	2	3	N	20120502	60	108.56	0.7302	0	0	0	0	0	0	0	0	0	0	0	0	0	0	1	0	0	0	0	0	0	0	0	0	0	0	0	0	0	0	0	0	0	0	0	0	0	1	0
6_4_GG10	6	4	GG	10	3	N	20120502	30	13.57	0.3509	0	0	0	0	0	0	0	0	0	0	0	0	0	0	0	0	1	0	0	0	0	0	0	4	0	0	0	0	0	0	0	0	0	0	0	0	0	0	0
6_5_SD8	6	5	SD	8	3	N	20120502	69	94.99	0.8933	0	0	0	0	0	0	0	0	0	0	0	0	0	0	0	0	0	0	0	0	0	0	0	4	0	0	0	0	0	0	0	0	0	0	0	0	0	0	0
7_1_GG8	7	1	GG	8	4	C	20120502	61	94.99	0.5639	0	0	0	0	0	0	0	0	1	0	0	0	0	0	0	0	0	0	0	0	0	0	0	0	0	0	1	0	0	0	0	0	3	0	0	0	0	0	0
7_2_CAM10	7	2	CAM	10	4	C	20120502	30	40.71	0.1606	0	0	0	0	0	0	0	0	0	0	0	0	0	0	0	0	0	0	0	0	0	0	0	0	0	0	0	0	0	1	0	0	0	0	0	0	0	0	1
7_3_SD10	7	3	SD	10	4	C	20120502	82	94.99	0.4627	0	0	0	0	0	0	0	0	0	0	0	0	0	0	0	0	0	0	0	0	0	0	0	0	2	0	0	0	0	0	0	0	0	0	0	0	0	0	0
7_4_SC9	7	4	SC	9	4	C	20120502	76	122.13	0.8257	0	0	0	0	0	0	0	0	0	0	0	0	0	0	0	0	0	0	0	0	0	0	0	3	0	0	0	0	0	0	1	0	0	0	0	0	0	0	0
7_5_SM10	7	5	SM	10	4	C	20120502	50	27.14	0.3801	0	0	0	0	0	0	0	0	0	0	0	0	0	0	0	0	0	0	0	0	0	0	0	0	0	0	0	0	0	0	0	0	0	0	0	0	0	0	0
8_1_SC9	8	1	SC	9	4	N	20120503	43	54.28	2.7202	0	0	0	0	0	0	0	0	4	0	1	0	0	0	0	0	0	0	0	0	0	0	0	2	0	0	0	0	0	0	0	0	0	0	0	0	0	0	0
8_2_GG9	8	2	GG	9	4	N	20120503	63	122.13	0.619	0	0	0	0	0	0	0	0	0	0	0	1	0	0	0	0	0	0	0	0	0	0	0	2	0	0	0	0	0	0	0	0	0	0	0	0	0	0	1
8_3_SM7	8	3	SM	7	4	N	20120503	86	203.55	0.7087	0	0	0	0	0	0	0	0	0	0	0	0	0	0	0	0	0	0	0	0	0	0	0	0	0	0	1	0	0	0	0	0	0	0	0	0	0	0	0
8_4_CAM3	8	4	CAM	3	4	N	20120503	42	189.98	1.0967	0	0	0	0	0	0	0	0	0	0	0	0	0	0	1	0	0	0	0	0	0	0	0	2	0	0	0	0	0	0	0	0	0	0	1	0	0	0	0
8_5_SD14	8	5	SD	14	4	N	20120503	110	27.14	1.108	1	2	0	0	0	0	0	0	0	0	0	1	0	0	0	0	0	0	0	0	0	0	0	0	0	0	1	0	0	0	0	0	0	0	0	0	0	0	0
9_1_SC2	9	1	SC	2	5	C	20120503	30	27.14	2.916	0	0	0	0	0	0	0	0	0	0	0	0	0	0	0	0	0	0	0	0	0	0	0	0	0	0	0	0	0	0	0	0	0	0	0	0	0	0	0
9_2_SD12	9	2	SD	12	5	C	20120503	54	81.42	2.3529	0	0	0	0	0	0	0	0	0	0	0	0	0	0	0	0	0	0	0	0	0	0	0	0	0	0	0	0	0	0	0	0	0	0	0	0	0	0	0
9_3_SM13	9	3	SM	13	5	C	20120503	43	54.28	0.9982	0	1	0	0	0	0	0	0	0	0	0	0	0	0	0	0	0	0	0	0	0	0	0	0	0	0	0	0	0	0	0	0	0	0	0	0	0	0	0
9_4_CAM2	9	4	CAM	2	5	C	20120503	35	27.14	1.0887	0	0	0	0	0	0	0	0	0	0	0	0	0	0	0	0	0	0	0	0	0	0	0	0	0	0	0	0	0	0	0	0	0	0	0	0	0	0	0
9_5_GG3	9	5	GG	3	5	C	20120503	33	27.14	2.1098	0	0	0	0	0	0	0	0	0	0	0	1	0	0	0	0	0	1	0	0	0	0	0	0	0	0	0	0	0	0	0	0	0	0	0	0	0	0	0
10_1_GG12	10	1	GG	12	5	N	20120503	68	108.56	6.3291	0	0	0	0	0	0	0	0	0	0	0	0	0	0	0	0	0	0	0	0	0	0	0	0	0	0	0	0	0	0	0	0	0	0	0	0	0	0	0
10_2_CAM6	10	2	CAM	6	5	N	20120503	44	27.14	1.6549	0	0	0	0	0	0	0	0	0	0	0	0	0	0	0	0	0	0	0	0	0	0	0	1	0	0	0	0	0	0	0	0	0	0	0	0	0	0	0
10_3_SC7	10	3	SC	7	5	N	20120503	93	176.41	2.4712	0	0	0	0	0	0	0	0	0	0	0	0	0	0	0	0	0	0	1	0	0	0	0	4	0	0	0	0	0	0	0	0	0	0	0	0	0	0	0
10_4_SM5	10	4	SM	5	5	N	20120503	55	67.85	2.0101	0	0	0	0	0	0	0	0	0	0	0	0	0	0	0	0	0	0	0	0	0	0	0	0	0	0	0	0	0	0	1	0	0	0	0	0	0	0	0
10_5_SD8	10	5	SD	8	5	N	20120503	64	81.42	1.6491	1	0	0	0	0	0	0	0	0	0	0	0	0	0	0	0	0	0	0	0	0	0	0	0	0	0	0	0	0	0	0	1	0	0	0	1	0	0	0
11_2_SD15	11	2	SD	15	6	N	20120503	90	67.85	1.8394	0	0	0	0	0	0	0	0	0	0	0	0	0	0	0	0	0	0	0	0	0	0	0	0	0	0	0	0	0	0	0	0	0	0	0	0	0	0	0
11_3_CAM9	11	3	CAM	9	6	N	20120503	41	40.71	2.2462	0	0	0	0	0	0	0	0	0	0	0	0	0	0	0	0	0	0	0	0	0	0	0	0	0	0	0	0	0	0	0	0	0	0	0	0	0	0	0
11_4_SC1	11	4	SC	1	6	N	20120503	81	54.28	2.9227	0	0	0	0	0	0	0	0	0	0	0	0	0	0	0	0	0	0	0	0	0	0	0	0	0	0	0	0	0	0	0	0	0	0	0	0	0	0	0
11_5_SM3	11	5	SM	3	6	N	20120503	91	108.56	2.7058	1	10	0	1	0	0	0	0	0	0	0	0	0	0	3	0	0	0	0	0	0	0	0	0	0	0	0	0	0	0	0	0	0	0	0	0	0	0	0
12_1_SC6	12	1	SC	6	6	C	20120503	44	40.71	2.8764	0	11	0	0	0	0	1	0	0	0	0	1	0	0	0	0	0	0	0	0	0	0	0	1	0	0	0	0	0	0	0	0	1	0	0	0	0	0	0
12_2_SD9	12	2	SD	9	6	C	20120503	25	27.14	0.7644	0	0	0	1	0	0	0	0	0	0	0	0	0	0	0	0	0	0	0	0	0	0	0	0	0	0	0	0	0	0	0	0	0	0	0	0	0	0	0
12_3_CAM9	12	3	CAM	9	6	C	20120503	25	13.57	3.7234	0	0	0	0	0	0	0	0	0	0	0	0	0	0	1	0	0	0	0	0	0	0	0	0	0	0	0	0	0	0	0	0	0	0	0	0	0	0	0
12_4_SD12	12	4	SD	12	6	C	20120503	76	122.13	2.6292	0	0	0	0	0	0	0	0	2	0	0	0	0	0	2	0	0	0	0	0	0	0	0	0	0	0	0	0	0	0	0	0	0	0	0	0	0	0	0
12_5_SM6	12	5	SM	6	6	C	20120503	55	40.71	0.5669	0	0	0	0	0	0	0	0	0	0	0	1	0	0	0	0	0	0	0	0	0	0	0	1	0	0	0	0	0	0	0	0	0	0	0	0	0	0	0
13_1_SD12	13	1	SD	12	7	C	20120503	106	94.99	0.4636	0	0	0	0	0	0	0	0	0	0	0	3	0	0	0	0	0	0	0	0	0	0	0	5	0	0	0	0	0	0	0	0	0	0	0	0	0	0	0
13_2_SD9	13	2	SD	9	7	C	20120503	87	135.7	1.0501	0	1	0	0	0	0	0	0	0	0	0	0	0	0	0	0	0	0	0	0	1	1	1	1	0	0	0	0	0	0	0	0	0	0	0	0	0	0	0
13_3_CAM16	13	3	CAM	16	7	C	20120503	95	108.56	1.0526	0	0	0	0	0	0	0	0	0	0	0	0	0	0	0	0	0	0	0	0	0	0	0	2	0	0	0	0	0	0	0	0	0	0	0	0	0	0	0
13_4_SM9	13	4	SM	9	7	C	20120503	115	189.98	1.8635	0	0	0	0	0	0	0	0	0	0	0	0	0	0	0	0	0	0	0	0	0	0	0	0	0	0	0	0	0	0	0	0	0	0	0	0	0	0	0
13_5_SC3	13	5	SC	3	7	C	20120503	75	54.28	1.7045	1	1	0	0	0	0	0	0	2	0	0	0	0	0	6	0	0	0	0	0	0	0	0	0	0	0	0	0	0	0	0	0	0	0	0	0	0	0	0
14_1_CAM11	14	1	CAM	11	7	N	20120503	118	176.41	5.6905	1	13	4	0	1	1	0	1	1	0	0	0	0	0	10	0	2	0	0	0	0	0	0	0	0	0	0	0	0	0	0	0	0	0	0	0	0	0	0
14_2_SM7	14	2	SM	7	7	N	20120503	88	122.13	2.5306	0	0	0	0	0	0	0	0	0	0	0	0	0	0	0	0	0	0	0	0	0	0	0	1	0	0	0	1	0	0	0	0	0	0	0	0	0	0	0
14_3_SM8	14	3	SM	8	7	N	20120503	124	189.98	2.3557	0	16	6	0	0	0	0	0	0	0	0	1	0	0	0	0	1	0	0	0	0	0	0	0	0	0	0	0	0	0	0	0	0	0	0	0	0	0	0
14_4_SC10	14	4	SC	10	7	N	20120503	101	94.99	3.2078	0	0	0	0	0	0	0	0	0	0	0	0	0	0	0	0	0	0	1	0	0	0	0	0	0	0	0	0	0	0	0	0	0	0	0	0	0	0	0
14_5_SD11	14	5	SD	11	7	N	20120503	121	149.27	3.039	0	0	0	0	0	0	0	0	0	0	0	0	0	0	0	0	0	0	0	0	0	0	0	0	0	0	0	0	0	0	0	0	0	0	0	0	0	0	0
15_1_SD5	15	1	SD	5		C	20120503	107	149.27	3.3985	0	0	0	0	0	0	0	0	0	0	0	0	0	0	0	0	0	0	0	0	0	0	0	0	0	0	0	0	0	0	0	0	0	0	0	0	0	0	0
15_2_CAM16	15	2	CAM	16		C	20120503	67	94.99	1.6792	0	0	0	0	0	0	0	0	0	0	0	0	0	0	0	0	0	0	0	1	0	0	0	0	0	0	0	0	0	0	0	0	0	0	0	0	0	0	0
15_4_SM4	15	4	SM	4		C	20120503	71	54.28	1.5517	0	0	0	0	0	0	0	0	0	0	0	0	0	0	0	0	1	0	0	1	0	0	0	1	0	0	0	0	0	0	0	0	0	0	0	0	1	0	0
15_5_SC7	15	5	SC	7		C	20120503	18	13.57	0.7633	0	0	0	0	0	0	0	0	0	0	0	0	0	0	0	0	0	0	0	0	0	0	0	0	0	0	0	0	0	0	0	0	0	0	0	0	0	0	0
											8	55	10	2	1	1	4	2	10	3	1	13	2	1	24	1	5	1	2	2	1	1	3	42	2	3	4	2	1	1	2	1	7	1	1	1	1	1	2
[truncated: 76 more columns]

## Sheet: Arthropod Community Data
Unique_ID	arthspp	arthab	SR	evenness	swdiv
1_1_SD9	5	7	2.05559	0.962961	1.54983
1_2_GG6	3	3	1.82048	1	1.09861
1_3_SM8	7	28	1.80061	0.655287	1.27513
1_4_CAM16	10	180	1.73312	0.244011	0.561856
1_5_SC2	7	12	2.41458	0.873002	1.69878
2_1_GG7	4	14	1.13677	0.544615	0.754997
2_3_SM2	6	11	2.08516	0.889721	1.59417
2_4_SC2	3	10	0.868589	0.817345	0.897946
2_5_SD3	6	17	1.76478	0.778317	1.39456
3_1_SM13	11	44	2.64257	0.772789	1.85307
3_2_SD13	9	23	2.55143	0.843698	1.8538
3_3_SD12	7	14	2.27354	0.859813	1.67312
3_4_CAM2	8	40	1.8976	0.68094	1.41597
4_1_SD9	10	18	3.11379	0.902074	2.0771
4_2_SM9	4	10	1.30288	0.947731	1.31383
4_3_SC2	8	18	2.42183	0.815539	1.69587
4_4_SD10	8	18	2.42183	0.78758	1.63773
4_5_CAM2	7	24	1.88795	0.830933	1.61692
5_1_SM1	5	5	2.48534	1	1.60944
5_2_CAM1	13	55	2.99451	0.687408	1.76317
5_3_SC1	5	8	1.92359	0.928383	1.49418
5_4_SD2	2	8	0.480898	0.954434	0.661563
5_5_GG1	14	54	3.25898	0.847583	2.23682
6_1_CAM11	11	122	2.08159	0.735357	1.76331
6_2_SM7	13	31	3.49448	0.922346	2.36577
6_3_SC2	8	22	2.26461	0.830656	1.7273
6_4_GG10	4	8	1.4427	0.875	1.21301
6_5_SD8	7	15	2.21562	0.928361	1.80651
7_1_GG8	11	25	3.10667	0.92873	2.227
7_2_CAM10	6	10	2.17147	0.898244	1.60944
7_3_SD10	6	11	2.08516	0.91627	1.64173
7_4_SC9	6	32	1.4427	0.473275	0.847994
7_5_SM7	2	3	0.910239	0.918296	0.636514
8_1_SC9	14	65	3.11423	0.737108	1.94527
8_2_GG9	12	34	3.11936	0.83199	2.06742
8_3_SM7	10	41	2.42354	0.528809	1.21763
8_4_CAM3	6	9	2.2756	0.935945	1.67699
8_5_SD14	15	138	2.84134	0.428999	1.16175
9_1_SC2	3	4	1.4427	0.946395	1.03972
9_2_SD12	5	12	1.60972	0.766894	1.23427
9_3_SM13	6	12	2.01215	0.883633	1.58326
9_4_CAM2	6	9	2.2756	0.968393	1.73513
9_5_GG13	9	15	2.95415	0.922177	2.02623
10_1_GG12	16	62	3.63448	0.838705	2.32538
10_2_CAM6	5	5	2.48534	1	1.60944
10_3_SC7	14	54	3.25898	0.761768	2.01035
10_4_SM5	6	10	2.17147	0.835975	1.49787
10_5_SD8	7	13	2.33923	0.779662	1.51715
11_2_SD15	4	13	1.16961	0.676015	0.937156
11_3_CAM9	3	7	1.0278	0.869916	0.9557
11_4_SC1	6	84	1.12846	0.682689	1.22321
11_5_SM3	14	51	3.30635	0.842688	2.2239
12_1_SC6	12	26	3.3762	0.778337	1.9341
12_2_SD9	4	4	2.16404	1	1.38629
12_3_CAM9	5	7	2.05559	0.916516	1.47508
12_4_SD12	8	22	2.26461	0.856028	1.78006
12_5_SM6	7	9	2.73072	0.970836	1.88916
13_1_SD12	9	19	2.71699	0.923004	2.02805
13_2_SD9	15	49	3.59729	0.781744	2.117
13_3_CAM16	7	27	1.82048	0.821163	1.59791
13_4_SM9	6	19	1.69812	0.754549	1.35197
13_5_SC1	11	28	3.00102	0.870718	2.08789
14_1_CAM11	16	59	3.67869	0.757171	2.09932
14_2_SM7	9	15	2.95415	0.819197	1.79996
14_3_SM8	13	43	3.19047	0.745357	1.9118
14_4_SC10	11	22	3.23515	0.762786	1.82908
14_5_SD11	6	42	1.33773	0.58333	1.04519
15_1_SD5	10	48	2.32486	0.814209	1.87478
15_2_CAM16	3	7	1.0278	0.724834	0.796312
15_4_SM4	9	13	3.11897	0.924693	2.03176
15_5_SC8	4	4	2.16404	1	1.38629
